# Supplementary material for: Effects of dietary guanidinoacetic acid on growth performance, guanidinoacetic acid absorption and creatine metabolism of lambs
Source: PLoS One. 2022 Mar 11;17(3):e0264864. doi: 10.1371/journal.pone.0264864 (PMC8916673; doi:10.1371/journal.pone.0264864)
Supplement: S1 Table — (XLS) [file pone.0264864.s001.xls]

## Sheet: Sheet1
S1 Table. Feed ingredients and nutrient levels of experimental diets (%)
Ingredient	Ratio
Maize	30
Wheat bran	7.2
Soybean meal	12
Cottonseed meal	7.8
Alfalfa hay	20
Wheat straw	20
Premix1	3
Total	100
Items	Nutrient levels (DM basis).
Organism matter OM	89.87
Crude protein CP	16.58
Ether extract EE	1.53
Neutral detergent fiber NDF	46.16
Acid detergent fiber ADF	32.62
Calcium Ca	0.58
Phosphorus P	0.33
Lysine	0.81
Methionine+Cysteine	0.58
1 The premix provided the following per kg of the concentrate supplement: VA 10000.00 IU, VD3 2550.00 IU, VE 20.00 IU, niacin 20.00 mg, biotin 0.06 mg, Cu (as copper sulfate) 22.00 mg, Fe (as ferrous sulfate) 94 mg, Mn (as manganese sulfate) 80 mg, Zn (as zinc sulfate) 88 mg, I (as potassium iodide) 0.75 mg, Se (as sodium selenite) 0.5 mg, Co (as cobalt chloride) 0.33 mg, Ca (as calcium carbonate…
