# Supplementary material for: Effects of dietary guanidinoacetic acid on growth performance, guanidinoacetic acid absorption and creatine metabolism of lambs
Source: PLoS One. 2022 Mar 11;17(3):e0264864. doi: 10.1371/journal.pone.0264864 (PMC8916673; doi:10.1371/journal.pone.0264864)
Supplement: S2 Table — (XLSX) [file pone.0264864.s002.xlsx]

## Sheet: Sheet1
S2 Table. Sequences and parameters of primers for the real-time fluorescence quantitative PCR
Gene name	Sequences of primers (5’-3’)	GenBank ID	Pruduct size/bp
SLC6A8	RP: TCCCCTACCTGTGCTACAAGA	101122930	78
	FP: GGATTCCTCCAATCAGGGCAA
SLC6A6	RP: CATCGTGATCGTGTCCCTCC	101105033	147
	FP: AAGGTGTCCTCCAGGCAATG
GAMT	RP: CAGGGGGTGTCCTCACCTA	101114955	78
	FP:TGATGACGAGCTTCCCGTTC
GAMT = guanidinoacetate N-methyltransferase. SLC6A8=solute carrier family 6 member 8, SLC6A6=solute carrier family 6 member 6.
