# Supplementary material for: Effects of dietary guanidinoacetic acid on growth performance, guanidinoacetic acid absorption and creatine metabolism of lambs
Source: PLoS One. 2022 Mar 11;17(3):e0264864. doi: 10.1371/journal.pone.0264864 (PMC8916673; doi:10.1371/journal.pone.0264864)
Supplement: S3 Table — (XLSX) [file pone.0264864.s003.xlsx]

## Sheet: Sheet1
S3 Table. Effects of guanidinoacetic acid supplementation on growth performance in lambs
TRT	Initial BW, kg	Day 100 BW, kg	DMI, g/day	AG, kg	ADG, g	F:G
CON-1	27.8	42.4	1182.57	14.6	147.47	8.02
CON-2	26.86	42.1	1161.82	15.24	153.94	7.55
CON-3	27.22	43.1	1186.51	15.88	160.4	7.4
CON-4	27.8	43.5	1187.11	15.7	158.59	7.49
CON-5	28	43.5	1190.88	15.5	156.57	7.61
CON-6	26.92	42.68	1186.41	15.76	159.19	7.45
I-1	27.08	42.3	1157.22	15.22	153.74	7.53
I-2	26.64	41.76	1135.1	15.12	152.73	7.43
I-3	27.86	41.8	1156.18	13.94	140.81	8.21
I-4	27.38	42.28	1118.97	14.9	150.51	7.43
I-5	27.54	42.2	1140.5	14.66	148.08	7.7
I-6	26.4	44.02	1165.21	17.62	177.98	6.55
II-1	26.4	42.52	1149.42	16.12	162.83	7.06
II-2	27.1	42.2	1163.73	15.1	152.53	7.63
II-3	26.62	42.64	1140.4	16.02	161.82	7.05
II-4	28.08	46	1166.34	17.92	181.01	6.44
II-5	27.96	43	1158.99	15.04	151.92	7.63
II-6	27.4	43.56	1169.08	16.16	163.23	7.16
III-1	28	44.5	1167.9	16.5	166.67	7.01
III-2	27.96	42.1	1158.67	14.14	142.83	8.11
III-3	27.24	43.04	1169.35	15.8	159.6	7.33
III-4	26.6	41.5	1161.38	14.9	150.51	7.72
III-5	27.18	44.5	1155.87	17.32	174.95	6.61
III-6	25.5	42.52	1176.37	17.02	171.92	6.84
