# Supplementary material for: Effects of dietary guanidinoacetic acid on growth performance, guanidinoacetic acid absorption and creatine metabolism of lambs
Source: PLoS One. 2022 Mar 11;17(3):e0264864. doi: 10.1371/journal.pone.0264864 (PMC8916673; doi:10.1371/journal.pone.0264864)
Supplement: S4 Table — (XLSX) [file pone.0264864.s004.xlsx]

## Sheet: Sheet1
S4 Table. GAA and creatine concentration in jugular vein plasma of lambs after feeding 4 h
TRT	GAA,μmol/L	Creatine,μmol/L
CON-1	226.704	142.354
CON-2	224.542	130.831
CON-3	218.2	166.8
CON-4	218.776	218.776
CON-5	265.624	211.76
CON-6	158.811	110.406
I-1	242.416	158.046
I-2	248.615	182.611
I-3	239.822	165.073
I-4	271.102	163.167
I-5	233.912	170.462
I-6	267.498	178.204
II-1	245.407	143.307
II-2	225.119	155.627
II-3	252.507	169.658
II-4	245.407	155.627
II-5	271.967	161.291
II-6	232.038	148.25
III-1	178.285	178.285
III-2	205.947	151.198
III-3	183.172	176.644
III-4	277.761	123.715
III-5	231.7	150
III-6	224.542	143.962
