# Supplementary material for: Effects of dietary guanidinoacetic acid on growth performance, guanidinoacetic acid absorption and creatine metabolism of lambs
Source: PLoS One. 2022 Mar 11;17(3):e0264864. doi: 10.1371/journal.pone.0264864 (PMC8916673; doi:10.1371/journal.pone.0264864)
Supplement: S5 Table — (XLSX) [file pone.0264864.s005.xlsx]

## Sheet: Sheet1
S5 Table. Effects of supplementation with guanidinoacetic acid on creatine-related metabolism in lambs muscle
TRT	Creatine kinase, U/g	Cr, mmol/kg	PCr, mmol/kg	ATP, mmol/kg	ADP, mmol/kg	PCr:Cr, %	ADP: ATP ratio
Longissimus dorsi
CON-1	3613.86	38.1301	1.07939	5.18549	3.46442	0.0283081	0.668098
CON-2	3706.66	42.7057	1.07939	5.14606	3.46442	0.0252751	0.673218
CON-3	3661.98	27.3012	1.03884	3.48986	3.30056	0.0380512	0.945758
CON-4	3669.54	36.9099	1.16522	4.35739	3.51124	0.0315693	0.805811
CON-5	3676.24	33.4782	0.967505	5.26436	3.06648	0.0288995	0.582498
CON-6	3636.01	22.7255	0.951684	4.43626	3.23034	0.0418773	0.728167
I-1	3604.69	34.0883	1.02193	4.75173	3.44101	0.0299789	0.72416
I-2	3648.82	30.7329	0.983516	4.35739	3.30056	0.0320021	0.757463
I-3	3662.97	42.0956	0.915826	4.96861	3.1367	0.0217558	0.631304
I-4	3670.91	32.3343	1.07939	5.26436	3.46442	0.0333822	0.658089
I-5	3625.7	34.5459	0.999811	4.81088	3.1367	0.0289415	0.652003
I-6	3634.44	34.5459	1.03884	5.32351	2.66854	0.0300714	0.501274
II-1	3669.61	32.7919	1.12766	5.28408	4.44757	0.0343883	0.841692
II-2	3623.33	35.461	1.21728	4.92918	4.44757	0.0343273	0.902294
II-3	3655.34	39.1215	1.05031	5.38266	3.6985	0.0268473	0.687114
II-4	3589.55	27.3012	1.17162	4.96861	3.58146	0.0429146	0.720817
II-5	3638.71	28.4451	1.17162	4.98833	3.62828	0.0411888	0.727353
II-6	3604.83	28.4451	1.04457	5.24464	3.65169	0.0367225	0.696269
III-1	3640.39	37.1387	1.04457	4.43626	3.6985	0.0281263	0.833698
III-2	3637.08	34.2408	1.08531	4.71229	3.32397	0.0316964	0.705383
III-3	3703.04	35.5373	1.17162	5.67841	3.58146	0.0329687	0.630715
III-4	3640.44	36.0711	1.12766	5.16578	4.09644	0.0312621	0.792996
III-5	3622.26	31.648	1.14632	5.8953	4.65824	0.036221	0.790162
III-6	3648.67	35.2322	1.10933	6.0136	3.65169	0.0314862	0.607238
Quadriceps femoris
CON-1	3647.97	20.3691	0.983516	3.5076	2.59831	0.0482847	0.740766
CON-2	3657.71	15.9308	0.915845	3.16848	2.9471	0.0574891	0.930131
CON-3	3656.01	35.4534	0.815788	3.10144	2.66152	0.0230102	0.858156
CON-4	3611.09	36.8261	0.951703	3.66336	3.40122	0.0258432	0.928441
CON-5	3638.14	38.3589	0.815788	3.28086	2.66152	0.0212673	0.811225
CON-6	3653.86	21.0097	0.789115	2.98708	2.51873	0.0375596	0.843206
I-1	3641.91	23.8771	0.983516	3.19016	2.68258	0.0411908	0.840892
I-2	3628.86	20.8419	0.946497	3.01666	2.8441	0.0454132	0.942799
I-3	3640.75	16.64	0.915845	2.64795	2.91901	0.0550388	1.10236
I-4	3650.02	20.3691	0.815788	3.54704	2.63811	0.0400503	0.74375
I-5	3644.51	30.3821	0.758969	2.94568	2.44148	0.0249808	0.828835
I-6	3632.69	16.3654	0.729823	2.73076	2.31976	0.0445954	0.84949
II-1	3659.64	25.959	0.789115	4.41457	2.47893	0.0303985	0.561534
II-2	3661.88	24.327	0.729823	3.78955	2.31976	0.0300005	0.612145
II-3	3670.46	16.3654	1.02195	2.82935	3.26779	0.0624454	1.15496
II-4	3675.29	18.577	0.951703	3.30255	3.08521	0.0512302	0.934189
II-5	3670.93	32.7995	0.815788	3.89405	2.59831	0.024872	0.667252
II-6	3687.82	30.9998	1.02195	3.42676	3.26779	0.0329662	0.953608
III-1	3620.32	35.8499	0.951703	3.49183	3.05478	0.0265469	0.874835
III-2	3695.47	34.828	1.02195	3.58844	3.1133	0.0293426	0.86759
III-3	3678.81	31.3658	1.02195	3.62196	3.62125	0.0325815	0.999805
III-4	3703.25	20.2013	1.02195	3.63773	3.54401	0.0505881	0.974235
III-5	3658.34	31.1599	0.88128	3.82504	2.8441	0.0282825	0.743548
III-6	3702.39	22.8857	0.815788	3.85856	2.66152	0.0356462	0.689769
