# Supplementary material for: Effects of dietary guanidinoacetic acid on growth performance, guanidinoacetic acid absorption and creatine metabolism of lambs
Source: PLoS One. 2022 Mar 11;17(3):e0264864. doi: 10.1371/journal.pone.0264864 (PMC8916673; doi:10.1371/journal.pone.0264864)
Supplement: S6 Table — (XLSX) [file pone.0264864.s006.xlsx]

## Sheet: Sheet1
S6 Table. Effects of supplementation with guanidinoacetic acid on creatine concentration in hepatic vein plasma and hepatic tissue of lambs
TRT	Hepatic vein creatine, μmol/L	Hepatic tissue creatine, μg/g
CON-1	226.77	117.5
CON-2	267.14	92.63
CON-3	262.06	98.74
CON-4	248.76	92.33
CON-5	253.79	120.92
CON-6	234.06	101.28
I-1	343.91	106.47
I-2	330.62	84
I-3	320.2	108.33
I-4	273.52	156.19
I-5	312.13	121.61
I-6	344.95	127.84
II-1	286.93	81.27
II-2	243.24	101.71
II-3	273.83	130.04
II-4	259.58	112.99
II-5	274.1	95.06
II-6	335.05	132.42
III-1	276.99	130.76
III-2	269.26	110.31
III-3	210.1	107.9
III-4	258.22	97.2
III-5	214.46	101.57
III-6	276.25	87.22
