# Supplementary material for: Effects of dietary guanidinoacetic acid on growth performance, guanidinoacetic acid absorption and creatine metabolism of lambs
Source: PLoS One. 2022 Mar 11;17(3):e0264864. doi: 10.1371/journal.pone.0264864 (PMC8916673; doi:10.1371/journal.pone.0264864)
Supplement: S7 Table — (XLSX) [file pone.0264864.s007.xlsx]

## Sheet: Sheet1
S7 Table. GAA concentration in portal plasma and in small intestinal segment mucosa of lambs after feeding 4 h
TRT	Portal vein,μmol/L	Duodnum, μg/g	Jejunum, μg/g	Ileum, μg/g
CON-1	255.409	87.15	78.1	83.69
CON-2	286.928	63.88	80.87	77.76
CON-3	294.773	104.3	94.42	116.01
CON-4	253.498	148.89	89.48	88.2
CON-5	237.466	115.23	56.73	70.52
CON-6	204.378	84.2	76.02	78.72
I-1	207.107	129.82	85.63	93.98
I-2	265.096	128.03	63.17	110.29
I-3	260.662	120.13	82	109.78
I-4	311.147	98.37	82	107.78
I-5	323.768	93.06	80.53	90.79
I-6	284.54	198.77	98.67	109.26
II-1	276.012	136.48	112.76	140.83
II-2	256.909	154.27	133.45	124.08
II-3	258.274	105.43	122.09	95.39
II-4	304.325	116.29	165.66	127.05
II-5	375.959	151.07	105.85	155.61
II-6	280.105	155.33	101.2	89.96
III-1	218.363	121.64	75.45	128.75
III-2	294.432	147.9	120.62	100
III-3	261.344	125.87	45.19	99.66
III-4	293.75	226.47	72.33	72.32
III-5	247.699	115.49	70.45	93.96
III-6	287.269	150.2	48.7	96.2
