# Supplementary material for: Effects of dietary guanidinoacetic acid on growth performance, guanidinoacetic acid absorption and creatine metabolism of lambs
Source: PLoS One. 2022 Mar 11;17(3):e0264864. doi: 10.1371/journal.pone.0264864 (PMC8916673; doi:10.1371/journal.pone.0264864)
Supplement: S9 Table — The mRNA expression levels of SLC6A6(A) & SLC6A8(B) in lambs small intestinal segment mucosa. (XLSX) [file pone.0264864.s009.xlsx]

## Sheet: Sheet1
S9 Table. The mRNA expression levels of SLC6A6(A) & SLC6A8(B) in lambs small intestinal segment mucosa
TRT	Ileum	Jejunum	Duodnum
SLC6A8
CON-1	1	1	1
CON-2	1.26	1.25	1.07
CON-3	0.61	0.87	0.67
CON-4	0.96	1.03	0.84
CON-5	1.21	1.29	1.17
I-1	1.27	1.03	1.2
I-2	1.23	0.98	1.07
I-3	0.93	0.61	1.07
I-4	1.53	1.68	0.58
I-5	1.48	1.94	0.7
II-1	0.53	1.38	0.24
II-2	0.47	0.45	0.35
II-3	0.83	1.24	0.98
II-4	0.99	0.83	1.64
II-5	0.8	0.99	1.17
III-1	0.38	1.22	0.37
III-2	0.59	0.69	0.38
III-3	0.78	0.32	0.88
III-4	0.27	0.1	0.52
III-5	0.77	0.92	0.9
SLC6A6
CON-1	1	1	1
CON-2	1.1	1.03	1.16
CON-3	0.5	0.88	0.78
CON-4	2.14	1.04	1.23
CON-5	0.42	1.25	1.25
I-1	1.02	0.82	0.84
I-2	0.83	0.72	1.22
I-3	0.6	0.89	0.76
I-4	1.97	0.91	0.66
I-5	1.17	1.25	1.5
II-1	1.05	1.65	0.49
II-2	0.7	1.23	0.51
II-3	1.15	1.2	0.56
II-4	1.14	0.94	0.83
II-5	1.16	0.86	1.58
III-1	0.63	0.86	0.46
III-2	0.82	0.67	0.76
III-3	1.38	0.63	0.66
III-4	0.85	0.36	0.77
III-5	1.25	0.56	1.38
